# Supplementary material for: Sp1-Mediated Prdx6 Upregulation Leads to Clasmatodendrosis by Increasing Its aiPLA2 Activity in the CA1 Astrocytes in Chronic Epilepsy Rats
Source: Antioxidants (Basel). 2022 Sep 23;11(10):1883. doi: 10.3390/antiox11101883 (PMC9598987; doi:10.3390/antiox11101883)
Supplement: Supplementary file 1 [file antioxidants-11-01883-s001.zip]

Archive with 1 entries (1 files):
- antioxidants-1871815-supplementary.pdf
